# Supplementary material for: Evaluation of ABL90 and ABL800 Radiometer Blood Gas Analyzers: Challenges and Applications in Point-of-Care Cancer Diagnostics in Saudi Arabia
Source: Healthcare (Basel). 2025 Feb 6;13(3):331. doi: 10.3390/healthcare13030331 (PMC11817300; doi:10.3390/healthcare13030331)
Supplement: Supplementary file 1 [file healthcare-13-00331-s001.zip]

Archive with 1 entries (1 files):
- healthcare-3363583-supplementary.pdf
